# Supplementary material for: Synthesis and Neurotropic Activity of New 5-Piperazinopyrazolo[3,4-c]-2,7-naphthyridines and Isoxazolo[5,4-c]-2,7-naphthyridines
Source: Pharmaceuticals (Basel). 2025 Apr 19;18(4):597. doi: 10.3390/ph18040597 (PMC12030261; doi:10.3390/ph18040597)
Supplement: Supplementary file 1 [file pharmaceuticals-18-00597-s001.zip]

Archive with 1 entries (1 files):
- pharmaceuticals-3577244-supplementary.pdf
